# Supplementary material for: Diacylglycerol enantiomer selectivity of diacylglycerol acyltransferases highlights metabolic specialization in triacylglycerol synthesis across the tree of life
Source: Biosci Rep. 2026 Jun 22;46(7):BSR20260190. doi: 10.1042/BSR20260190 (PMC13286882; doi:10.1042/BSR20260190)
Supplement: Supplementary Table S1 [file BSR-2026-0190-T_supp1.xlsx]

## Sheet: Supplementary Table S1
Supplementary Table S1: Nucleotide and Amino acid sequence of DGAT1 and DGAT2 enzymes from different species. Some of the enzymes were codon optimized for expression in yeast and the codon optimized sequences were provided.
Species	Enzyme	Native nucleotide sequence-GenBank ID	Codon optimized nucleotide sequence	Amino acid sequence-GenBank ID	Enzyme used to clone	Vector background
Arabidopsis thaliana	AtDGAT1	AY054480.1	Used native sequence	AAK96671.1	BamHI-XhoI	pYES2NTC
	AtDGAT2	AY078045.1	ATGGGAGGTAGTCGTGAGTTTCGTGCCGAAGAGCACAGTAATCAGTTTCATAGCATAATCGCAATGGCGATCTGGCTTGGAGCAATTCACTTCAATGTCGCATTGGTGTTATGCTCCCTGATATTCCTGCCACCCTCCCTGAGTCTAATGGTGCTTGGGCTTTTATCCTTATTTATCTTTATTCCGATCGACCATAGGTCAAAATATGGCAGAAAACTAGCAAGATACATATGCAAACATGCGTGCAACTATTTCCCAGTCAGTTTGTACGTAGAAGATTATGAGGCGTTCCAACCCAATAGAGCCTACGTGTTCGGCTATGAGCCCCATAGCGTATTGCCCATTGGCGTGGTCGCGCTATGCGATTTAACAGGTTTCATGCCAATCCCTAACATAAAA…	AAL77746.1	BamHI-XhoI	pYES2NTC
Camelina Sativa	CsDGAT1_1	KY263957.1	Used native sequence	AQU71886.1		pYES2NTC
	CsDGAT2_1	MT130512.1	ATGGGTGGTTCTAGAGAATTCAGAGCTGACAAATCTTCTGACCAATTCCACTCCACCATTGCCATGGCTATCTGGTTAGGTGCTATTCACTTCAACATTGTTTTGGTTCTATTTTCCTTGATTTTTCTCCCACCTTATTTATCTTTATTGGTTTTATCTTTGTTGTCTTTGTTCATTTTTATTCCAATTGATCACAGATCCAAGTACGGTAGAAAGTTGGCTAGATACATCTGTAAGCACGCTTGTAACTACTTCCCAGTCTCCATGTACGTTGAAGACTACGAAGCTTTCCAACCAAACAGAGCTTACGTTTTCGGTTACGAACCACACTCTGTTTTGCCAATCGGTGTTGTTGCTTTGTGTGATTTGACCGGTTTCATGCCATTGACCAAGATCAAG…	QJD09135.1	BanhI-NotI	pYES2NTC
Thlaspi arvense	TaDGAT1	PX789749	Used native sequence			pYES2NTC
	TaDGAT2	PX789750	ATGGGTGGTTCCAGAGATTTCGGTGCTGATGAACATTCAAGTTCCCATGTCGTTCACTCCGTTATCGCCATTGCCATCTGGTTGGGCGCCATTCACTTGAACGTTGCTATTGTTTTATTTTCCTTGATTTTCTTGCCACCGTCTTTGTCTCTATTAGTCTTCTGTTTGTTGTTTTTGTTTATCTTCATCCCAATTCCAGACAGAAACGAATACGGTAGAAAGTTGGCACGTTACATCTGTAAGCACGCTTGTGGTTACTTCCCAGTTACTTTGCACGTCGAAGACTACGAAGCTTTCCAACCAAACAGAGCTTACGTTTTCGGTTATGAACCACACAGCGTCTGGCCAATCGGTGCTGTTGCCTTGGCCGATTTAACCGGTTTCATGCCACTACCTAAC…		EcoRI-NotI	pYES2NTC
Arachis Hypogea	AhDGAT1A	XM_025775095.3		XP_025630880.1	BamHi-XhoI	pESC-URA
	AhDGAT2B	JF897616.1		AEO11790.1	BamHI-NOTI	pESC-URA
Gossypium hirsutum	GhDGAT1D	XM_016864223.2		XP_016719712.1	NcoI-SacII	pESC-URA
	GhDGAT2A	PX789748	atggctgaacaaaagcttatttctgaagaagatctttccggcgccgccgaagacaaggctgagacgcaggcctttacaccgggtccggggtacagacagtttaagggtagagacgagtttccatctaacattctacatggaaccttagcttgcgcgatctggattggttctatgcatttcaatgtcagtctactactattcagcttcctttttttaccgttcagcaaatttctattggttgtgggtgtgcttctgattttcgttgttctaccaattgaccataatagtaagttcggcttgcgtctagctaggtacatctgtcaacacatgagtagttactttcccgctacactgcacgtcgaggatatcaatgactttcaccccgatagagcgtatgtg…		PacI-NotI	pESC-URA
Vernonia fordii	VfDGAT1	DQ356680.1		ABC94472.1		pESC-URA
	VfDGAT2	DQ356682.1		ABC94474.1	PacI-NotI	pESC-URA
Ricinus communis	RcDGAT1	NM_001323734.2		NP_001310663.1	BanmHI-SacII	pESC-URA
	RcDGAT2	NM_001323687.1		NP_001310616.1	PacI-NotI	pESC-URA
Homo spaiens	HsDGAT1	NM_012079.6		NP_036211.2	EcoRI-NotI	pYES2NTC
	HsDGAT2	NM_032564.5		NP_115953.2	EcoRI-NotI	pYES2NTC
Mus musculus	MmDGAT1	NM_010046.4		NP_034176.1	EcoRI-NotI	pYES2NTC
	MmDGAT2	NM_026384.3		NP_080660.1	EcoRI-NotI	pYES2NTC
Yarrowia lipolytica	YlDGA2	XM_502557.1		XP_502557.1	BamHI-XhoI	pYES2NTC
	YlDGA1	XM_504700.1		XP_504700.1	BamHI-XhoI	pYES2NTC
Nannochloropsis oceanica	NoDGAT1	KY073295.1		ASL69957.1	EcoRI-NotI	pYES2NTC
	NoDGTT5	KY273672.1		AQT19709.1	BamHI-XhoI	pYES2NTC
